# Supplementary material for: The N-Glycosylation of Total Plasma Proteins and IgG in Atrial Fibrillation
Source: Biomolecules. 2023 Mar 28;13(4):605. doi: 10.3390/biom13040605 (PMC10135591; doi:10.3390/biom13040605)
Supplement: Supplementary file 1 [file biomolecules-13-00605-s001.zip]

Archive with 1 entries (1 files):
- biomolecules-2268750-supplementary.pdf
